# Supplementary material for: Characterizing the wheat (Triticum aestivum L.) phosphate transporter gene family and analyzing expression patterns in response to low phosphorus stress during the seedling stage
Source: Front Plant Sci. 2025 Mar 27;16:1531642. doi: 10.3389/fpls.2025.1531642 (PMC11983553; doi:10.3389/fpls.2025.1531642)
Supplement: Supplementary file 1 [file Table1.xlsx]

## Sheet: Table S1
Table S1. Online website and URL
Online website	website
Tair	https://www.arabidopsis.org/
RiceData	https://www.ricedata.cn/
Ensemble Plants	https://plants.ensembl.org/index.html
NCBI-CDD	https://www.ncbi.nlm.nih.gov/Structure/cdd/wrpsb.cgi
Inter Pro	https://www.ebi.ac.uk/interpro/
NCBI	https://www.ncbi.nlm.nih.gov/
chiplot	https://www.chiplot.online/
ProtParam	https://web.expasy.org/protparam/
ProtScale	https://web.expasy.org/protscale/
Server	http://www.cbs.dtu.dk/services/NetPhos-3.1/
SignalP-5.0	https://www.novopro.cn/tools/signalp
TMHMM	https://services.healthtech.dtu.dk/
SOPMA	https://npsa-prabi.ibcp.fr/cgi-bin/npsa_automat.pl?page=npsa_sopma.html
Swiss-Model	https://swissmodel.expasy.org/interactive
SMART	http://smart.embl-heidelberg.de/
WoLF PSORT	https://wolfpsort.hgc.jp/
Plant-CARE	https://bioinformatics.psb.ugent.be/webtools/plantcare/html/
MEME	http://alternate.meme-suite.org/

## Sheet: Table S2
Table S2. Gene-specific primer sequences of TaPHT used in qRT-PCR expression analysis
No.	Gene	Forward primer（5'–3'）	Reverse primer（5'–3'）
1	TaPHT1;7	CGTCATGTACGCCTTCACCT	GTAGAGGAACCCGAACGCC
2	TaPHT1;22	GGCCGCCTTGACCTACTATT	GCTCACCCTGAACATCCTCC
3	TaPHT1;32	CAACTCCCTCTTCGTGCTGG	CATCTCCTCGAGCGACTTCC
4	TaPHT1;33	ATGTTCACCTTCCTGGTGCC	GTCCTCCTCGTTGTCCTGTG
5	TaPHT1;35	CCTTCATCGCCGCTGTCTTC	CCCCGAGCATGAGGATGATG
6	TaPHT1;36	CCAGTACGGCCTCTTCTCG	GAACAGGGTGCTGCTGTAGT
7	TaPHT2;1	ATTCACTGCTTCCGTCTGGC	TGCCATCTCTGACAGTTCGG
8	TaPHT2;2	TGGCTAAAGTGTCACCTGCC	CCCCGAGGCATCTGGTTTT
9	TaPHT2;3	TGCCCAAGGTACTTCCGTCT	CCCGAGGCATCCGAGTTT
10	TaPHT3;9	GACTCCCTCTGCGTATCGTG	CCCTTGATCTGCTCTCCAGC
11	TaPHT3;30	GTTCTCCGGTCGATGTGGTT	AAGGCCTTCTGAACCTGCTC
12	TaPHT3;31	AACTGCGAGGTACGAAGGTG	CACAAACGTCACAGAAGCCG
13	TaPHT3;33	CTCTGTGGACTGGCATTGGT	AACCACATCGACGGGAGAAC
14	TaPHT3;36	ACTTGGTGTAGGCCCCAGTA	AGGCTTCCACAAGCCAAACT
15	TaPHT3;39	TGCTGTCTGTGTGGGTTCT	GCAAAGTTTGGAAGGAAGCC
16	TaPHT4;7	ACGGAGTTCGCGTTAGAGTC	TCAGCAGCAGCTTCCTTACC
17	TaPHT4;10	GTAAGGAAGCTGCTGCTGGA	ATGTTGCAGAGGAGGAAGGC
18	TaPHT4;13	GGAGTTCGCGTTCGAGTCC	CCTCCAGCAGCAGCTTCTTTAT
19	TaPHT4;20	GTACTCCTCCCCTCCTCTCC	GGGGTTCGCGAGCTAGAC
20	TaPHT4;22	TTGGAGAAGCGCTCCGTG	TTGCAGATGACGAAGGCGAG
21	TaPHT5;2	CTGAGATTGAGGAAGCCGCA	GGAGAAGGGTTCAGCAGCTC
22	TaPHT5;4	TGGTGTCGGTATCCTCCCAT	AATACTGCCCTTGCCTCTGG
23	TaPHT5;7	GCGGTGTTGCTGCAGATAAG	CGAACAGCAGGAGAAGGGTT
24	TaPHT5;9	TGCCGTCTGAGATTCAGCTT	ACGTATGGCAGAACACTCCC
25	TaPHT5;10	TGCTTATTGGCCGTCTGAGAT	GGGGTCAGCAACATCCTGTA
26	TaPHO1;H11	GAATTGTAGCCGTTGCAGGTG	CTGCAGCACAACAGATGGG
27	TaPHO1;H13	CGTCGATGACCAGAGCTACC	TCTGCAGTTGGCACGATGAT
28	TaPHO1;H17	CGTCGACTACAAGTGCCTCA	CGAGGAGTCCCCTTCGGAC
29	TaPHO1;H19	CAAGGGCCTCAAGAAGCTCA	TCCTCCGAGGTGGCCTG
30	TaPHO1;H22	TACGATGCCAGCATCATCCC	CCGGAGAGGAGTCCCCC
31	TaActin	CCTCTCTTAGCACTTTCCAGCA	CCTCTCTTAGCACTTTCCAGCA

## Sheet: Table S3
Table S3. qRT-PCR reaction system
Name of reagent	Usage amount (µL)
SYBR	10 µL
F (10 µM)	0.8 µL
R (10 µM)	0.8 µL
cDNA	1 µL
ddH2O	7 µL
ROX	0.4 µL

## Sheet: Table S4
Table S4. Basic information of typical TaPHT genes identified in wheat
Gene Name	Transcript ID	Gene Location	Translation Length（aa）	Molecular weight (kDa)	pI	Instability index	Aliphatic index	GRAVY	Subcellular Location	Exon	Intron
TaPHT1;1	TraesCS2A02G047300	Chromosome 2A:18,357,613-18,360,283	543	59.01	6.46	29.91	85.38	0.316	plas: 6, vacu: 3, extr: 2, golg: 2, cyto: 1	2	1
TaPHT1;2	TraesCS2A02G047400	chromosome 2A:18,363,609-18,365,305	505	55.7	8.5	37.17	100.59	0.516	plas: 11.5, cyto_plas: 6.5, E.R.: 2	3	2
TaPHT1;3	TraesCS2B02G059100	Chromosome 2B:28,725,167-28,729,269	512	56.8	9.03	38.94	100.78	0.448	plas: 7, vacu: 3, E.R.: 3, chlo: 1	4	3
TaPHT1;4	TraesCS2D02G045600	Chromosome 2D:16588730-16590442	529	58.7	7.97	36.37	96.98	0.384	plas: 8, E.R.: 3, vacu: 2, chlo: 1	3	2
TaPHT1;5	TraesCS2D02G045700	Chromosome 2D:16658676-16660359	521	58.2	9.21	36.96	104.09	0.496	plas: 12, vacu: 1, E.R.: 1	2	1
TaPHT1;6	TraesCS4A02G301100	Chromosome 4A:598435208-598437212	554	60.3	8.17	30.36	90.4	0.325	plas: 14	2	1
TaPHT1;7	TraesCS4A02G359900	Chromosome 4A:632989596-632991508	536	58.5	7.64	32.7	88.19	0.37	plas: 14	1	0
TaPHT1;8	TraesCS4A02G360000	Chromosome 4A:632998265-632999875	536	58.5	7.63	31.68	88.19	0.364	plas: 14	1	0
TaPHT1;9	TraesCS4A02G416100	Chromosome 4A:685834800-685836410	536	58	8.06	37.02	94.16	0.41	plas: 11, vacu: 2, chlo: 1	1	0
TaPHT1;10	TraesCS4A02G416300	Chromosome 4A:685939441-685941006	501	54.7	8.55	27.05	95.69	0.416	vacu: 7, plas: 3, golg: 2, cyto: 1, E.R.: 1	2	1
TaPHT1;11	TraesCS4A02G416400	Chromosome 4A:685996965-685998797	521	57.1	8.81	26.84	94.07	0.378	plas: 7, vacu: 3, E.R.: 2, cyto: 1, golg: 1	1	0
TaPHT1;12	TraesCS4A02G416500	Chromosome 4A:686138336-686140164	521	57.4	8.81	27.37	94.1	0.382	plas: 6, vacu: 3, E.R.: 2, golg: 2, cyto: 1	1	0
TaPHT1;13	TraesCS4A02G416600	Chromosome 4A:686168444-686170214	525	57.4	8.91	27.54	94.48	0.392	plas: 7, vacu: 3, E.R.: 2, cyto: 1, golg: 1	1	0
TaPHT1;14	TraesCS4A02G417900	Chromosome 4A:687813492-687832443	421	46.5	9.15	24.52	100.55	0.457	plas: 6, chlo: 3, E.R.: 3, vacu: 2	5	4
TaPHT1;15	TraesCS4A02G418000	Chromosome 4A:687892533-687894351	557	61.2	7.94	33.62	99.14	0.449	plas: 8, vacu: 3, E.R.: 2, chlo: 1	2	1
TaPHT1;16	TraesCS4A02G418300	Chromosome 4A:688325963-688327706	531	58.5	7.55	32.43	100.68	0.445	plas: 8, vacu: 3, E.R.: 3	2	1
TaPHT1;17	TraesCS4A02G418400	Chromosome 4A:688373566-688375384	556	61.3	8.34	34.47	98.09	0.424	plas: 9, vacu: 2, E.R.: 2, chlo: 1	2	1
TaPHT1;18	TraesCS4B02G013200	Chromosome 4B:9385719-9388103	494	54.3	8.73	33.64	91.48	0.324	plas: 12, cyto: 1, vacu: 1	2	1
TaPHT1;19	TraesCS4B02G316900	Chromosome 4B:606764514-606766528	536	57.8	8.52	36.13	93.81	0.407	plas: 11, E.R.: 2, cyto: 1	1	0
TaPHT1;20	TraesCS4B02G317000	Chromosome 4B:606816672-606818496	521	57.1	8.69	27.98	94.26	0.383	plas: 7, vacu: 3, E.R.: 2, cyto: 1, golg: 1	1	0
TaPHT1;21	TraesCS4B02G317100	Chromosome 4B:606866119-606867696	525	57.5	8.69	27.65	94.1	0.389	plas: 7, vacu: 3, E.R.: 2, cyto: 1, golg: 1	1	0
TaPHT1;22	TraesCS4B02G317200	Chromosome 4B:606907389-606909200	525	57.3	8.69	27.61	94.84	0.39	plas: 6, vacu: 3, E.R.: 2, golg: 2, cyto: 1	1	0
TaPHT1;23	TraesCS4B02G333700	Chromosome 4B:624861163-624863068	528	57.1	8.35	33.1	92.46	0.461	plas: 8, vacu: 4, cyto: 1, E.R.: 1	1	0
TaPHT1;24	TraesCS4D02G010900	Chromosome 4D:5288175-5290392	553	60.3	8.17	31.56	89.51	0.312	plas: 14	2	1
TaPHT1;25	TraesCS4D02G313600	Chromosome 4D:479540654-479542264	536	57.8	8.29	35.08	93.62	0.417	plas: 11, E.R.: 2, cyto: 1	1	0
TaPHT1;26	TraesCS4D02G313700	Chromosome 4D:479635733-479637298	521	57.1	8.81	27.61	94.26	0.383	plas: 7, vacu: 3, E.R.: 2, cyto: 1, golg: 1	1	0
TaPHT1;27	TraesCS4D02G313800	Chromosome 4D:479674652-479676505	525	57.5	8.81	26.72	94.1	0.382	plas: 7, vacu: 3, E.R.: 2, cyto: 1, golg: 1	1	0
TaPHT1;28	TraesCS4D02G329900	Chromosome :4D:488468797-488470383	528	57.1	8.35	33.58	92.08	0.449	plas: 8, vacu: 4, cyto: 1, E.R.: 1	1	0
TaPHT1;29	TraesCS5A02G460300	Chromosome 5A:640724647-640726263	538	58.4	7.98	31.14	87.55	0.373	plas: 10, cyto: 1, extr: 1, vacu: 1, E.R.: 1	1	0
TaPHT1;30	TraesCS5A02G504400	Chromosome 5A:670103280-670104866	523	56.6	8.51	32.7	91.3	0.45	plas: 8, vacu: 4, cyto: 1, E.R.: 1	2	1
TaPHT1;31	TraesCS5B02G470100	Chromosome 5B:643459208-643462655	535	58.3	7.57	32.7	86.75	0.342	plas: 10, cyto: 1, extr: 1, vacu: 1, E.R.: 1	4	3
TaPHT1;32	TraesCS5B02G512000	Chromosome 5B:677537337-677539246	537	58.5	7.64	32.03	88.75	0.367	plas: 14	1	0
TaPHT1;33	TraesCS5B02G512100	Chromosome 5B:677542981-677545165	538	58.7	7.11	32.82	88.59	0.364	plas: 14	1	0
TaPHT1;34	TraesCS5D02G472000	Chromosome 5D:512532864-512536289	539	58.4	7.98	33.07	87.57	0.37	plas: 10, cyto: 1, extr: 1, vacu: 1, E.R.: 1	2	1
TaPHT1;35	TraesCS5D02G512900	Chromosome 5D:537087947-537089896	536	58.4	7.64	31.84	88	0.365	plas: 14	1	0
TaPHT1;36	TraesCS5D02G513000	Chromosome 5D:537161285-537162607	440	48.1	7.7	32.61	86.8	0.36	plas: 8, E.R.: 3, chlo: 1, vacu: 1, golg: 1	1	0
TaPHT1;37	TraesCS6A02G223800	Chromosome 6A:420820498-420822475	533	58.8	8.66	36.43	94.45	0.332	plas: 10, E.R.: 2, chlo: 1, golg: 1	1	0
TaPHT1;38	TraesCS6B02G257500	Chromosome 6B:462035116-462036717	533	58.8	8.66	36.52	96.27	0.348	plas: 11, E.R.: 2, golg: 1	1	0
TaPHT1;39	TraesCS6D02G211600	Chromosome 6D:298924441-298926287	533	58.9	8.66	37.26	95.37	0.355	plas: 11, E.R.: 2, golg: 1	1	0
TaPHT1;40	TraesCS7A02G070000	Chromosome 7A:35696602-35698417	556	60.9	7.94	34.42	98.81	0.46	plas: 10, vacu: 2, chlo: 1, E.R.: 1	2	1
TaPHT1;41	TraesCS7A02G226600	Chromosome 7A:195838187-195841769	564	61.1	8.62	39.3	89.82	0.305	plas: 8, vacu: 2, E.R.: 2, chlo: 1, nucl: 1	2	1
TaPHT1;42	TraesCS7B02G193000	Chromosome 7B:332010967-332014259	435	47.4	9.26	35.06	92.94	0.41	plas: 8, vacu: 2, E.R.: 2, chlo: 1, cyto: 1	2	1
TaPHT1;43	TraesCS7D02G064200	Chromosome 7D:35551430-35553485	555	61	8.35	32.74	98.47	0.446		2	1
TaPHT1;44	TraesCS7D02G064900	Chromosome 7D:36043328-36045147	556	61.2	8.23	33.36	99.32	0.464	plas: 10, E.R.: 2, mito: 1, vacu: 1	2	1
TaPHT1;45	TraesCS7D02G227800	Chromosome 7D:188159950-188163749	564	61.3	8.84	41.22	89.84	0.313	plas: 9, vacu: 2, E.R.: 2, chlo: 1	2	1
TaPHT1;46	TraesCSU02G070800	Chromosome Un:61731351-61732928	525	57.5	8.81	26.72	94.1	0.382	plas: 7, vacu: 3, E.R.: 2, cyto: 1, golg: 1	1	0
TaPHT2;1	TraesCS6A02G208200	Chromosome 6A:373115003-373118305	564	58.2	9.42	32.93	105.6	0.692	plas: 7, chlo: 3, E.R.: 2, mito: 1, vacu: 1	3	2
TaPHT2;2	TraesCS6B02G236600	Chromosome 6B:408240772-408244067	567	58.8	9.65	31.96	104.36	0.663	vacu: 7, plas: 3, golg: 2, cyto: 1, E.R.: 1	3	2
TaPHT2;3	TraesCS6D02G191600	Chromosome 6D:264443967-264447448	567	58.8	9.63	32.78	104.18	0.657	plas: 6, chlo: 4, vacu: 2, E.R.: 2	3	2
TaPHT3;1	TraesCS1A02G115500	Chromosome 1A:120002303-120011148	z	43.9	9.32	34.81	88.33	0.042	cyto: 7, chlo: 5, nucl: 2	4	3
TaPHT3;2	TraesCS1A02G425000	Chromosome 1A:579864119-579869349	354	38.6	9.48	21.89	94.72	0.007	cyto: 12, chlo: 1, nucl: 1	8	7
TaPHT3;3	TraesCS1B02G135400	Chromosome 1B:172378223-172381659	412	43.7	9.21	33.64	86.41	0.028	cyto: 11, chlo: 2, extr: 1	4	3
TaPHT3;4	TraesCS1B02G459400	Chromosome 1B:673176183-673181970	354	38.6	9.55	21.52	94.72	0.004	cyto: 12, chlo: 1, pero: 1	8	7
TaPHT3;5	TraesCS1D02G116900	Chromosome 1D:112767017-112770318	415	44.2	9.26	36.84	86.72	0.016	cyto: 7, chlo: 5, nucl: 2	4	3
TaPHT3;6	TraesCS1D02G434000	Chromosome 1D:483144606-483149775	354	38.6	9.48	21.89	94.72	0.007	cyto: 12, chlo: 1, nucl: 1	8	7
TaPHT3;7	TraesCS2A02G316900	Chromosome 2A:542642276-542647341	370	38.9	9.43	35.14	84.76	0.224	chlo: 9, extr: 2, nucl: 1, mito: 1, vacu: 1	6	5
TaPHT3;8	TraesCS2B02G335300	Chromosome 2B:478897999-478900261	303	32.4	9.84	35.81	95.35	0.034	chlo: 10, cyto: 2, mito: 1, plas: 1	2	1
TaPHT3;9	TraesCS2B02G335500	Chromosome 2B:478908809-478913571	369	38.8	9.44	37.25	83.14	0.215	chlo: 10, extr: 2, nucl: 1, mito: 1	6	5
TaPHT3;10	TraesCS2D02G314800	Chromosome :2D:404379643-404384379	368	38.7	9.44	37.89	83.37	0.215	chlo: 9, extr: 2, nucl: 1, mito: 1, vacu: 1	6	5
TaPHT3;11	TraesCS2D02G315000	Chromosome 2D:404395087-404397591	302	32.5	9.91	37.49	93.41	-0.006	chlo: 13, plas: 1	2	1
TaPHT3;12	TraesCS3A02G058200	Chromosome 3A:34531098-34534235	329	35.5	9.59	34.63	90.43	0.001	cyto: 13, nucl: 1	7	6
TaPHT3;13	TraesCS3A02G199800	Chromosome 3A:327290110-327295129	286	30.6	9.42	34.1	96.96	0.416	plas: 5, vacu: 5, extr: 2, golg: 2	9	8
TaPHT3;14	TraesCS3A02G200000	Chromosome 3A:329499320-329531749	319	34.2	9.81	40.55	103.92	0.099	cyto: 6, chlo: 5, nucl: 2, pero: 1	9	8
TaPHT3;15	TraesCS3A02G454400	Chromosome 3A:692617496-692623875	336	36.6	9.36	48.52	84.23	-0.027	cysk: 6, cyto: 5, chlo: 2, nucl: 1	8	7
TaPHT3;16	TraesCS3B02G060300	Chromosome 3B:31992337-31994065	363	38.2	9.43	37.03	83.11	0.215	chlo: 8, vacu: 3, nucl: 1, mito: 1, extr: 1	6	5
TaPHT3;17	TraesCS3B02G070700	Chromosome 3B:42629432-42632619	329	35.5	9.59	34.24	91	0.001	cyto: 11, mito: 3	8	7
TaPHT3;18	TraesCS3B02G230200	Chromosome 3B:344272792-344323736	319	34.2	9.81	41.94	103.64	0.075	chlo: 5, nucl: 5, cyto: 4	9	8
TaPHT3;19	TraesCS3B02G231700	Chromosome 3B:351287420-351292404	286	30.6	9.51	34.53	96.96	0.427	plas: 5, vacu: 5, extr: 2, golg: 2	9	8
TaPHT3;20	TraesCS3B02G493000	Chromosome 3B:738693658-738699994	405	44.5	9.54	50.81	77.38	-0.246	nucl: 5, cyto: 5, plas: 3, mito: 1	8	7
TaPHT3;21	TraesCS3B02G581700	Chromosome 3B:810272129-810273661	374	38.4	9.6	45.53	97.3	0.311	chlo: 12, cyto: 1, extr: 1	1	0
TaPHT3;22	TraesCS3D02G058400	Chromosome 3D:25131647-25134751	329	35.5	9.59	34.63	90.43	0.001	cyto: 13, nucl: 1	7	6
TaPHT3;23	TraesCS3D02G199900	Chromosome 3D:228167818-228194619	319	34.1	9.87	41.63	104.55	0.11	cyto: 6, chlo: 4, nucl: 3, pero: 1	9	8
TaPHT3;24	TraesCS3D02G204800	Chromosome 3D:256985207-256990261	286	30.6	9.33	33.04	96.61	0.421	plas: 5, vacu: 5, extr: 2, golg: 2	8	7
TaPHT3;25	TraesCS3D02G446800	Chromosome 3D:555476782-555484133	336	36.7	9.35	48.13	83.07	-0.044	cysk: 6, cyto: 5, chlo: 2, nucl: 1	8	7
TaPHT3;26	TraesCS4A02G088600	Chromosome 4A:94753311-94757180	371	39.9	8.97	30.59	90.54	0.144	extr: 10, chlo: 2, vacu: 1, E.R.: 1	6	5
TaPHT3;27	TraesCS4A02G093400	Chromosome 4A:100960084-100963787	342	37.1	9.34	33.53	88.74	-0.003	cyto: 5, chlo: 3, nucl: 3, cysk: 2, E.R._vacu: 1	7	6
TaPHT3;28	TraesCS4A02G110200	Chromosome 4A:134536207-134539615	324	34.7	9.89	41.58	86.76	-0.046	chlo: 5, cyto: 2, mito: 2, pero: 2, nucl_plas: 2, nucl: 1.5, plas: 1.5	2	1
TaPHT3;29	TraesCS4A02G113800	Chromosome 4A:137964410-137968340	392	41.5	9.19	42.29	77.14	0.004	cyto: 9, nucl: 2, mito: 2, plas: 1	2	1
TaPHT3;30	TraesCS4A02G179400	Chromosome 4A:452595275-452598765	304	32.3	9.58	28.93	96.97	0.164	cyto: 5, chlo: 3, cysk_nucl: 2.5, nucl: 2, pero: 2, mito: 1	9	8
TaPHT3;31	TraesCS4A02G249600	Chromosome 4A:560907594-560912041	316	undefined	undefined	30.8	78.16	-0.221	chlo: 4, cyto: 4, nucl: 3, plas: 2, mito: 1	11	10
TaPHT3;32	TraesCS4B02G065100	Chromosome 4B:57858321-57862553	316	34.8	9.78	28.15	83.1	-0.196	chlo: 11, vacu: 2, cyto: 1	11	10
TaPHT3;33	TraesCS4B02G139600	Chromosome 4B:183675567-183679764	304	32.3	9.58	28.93	97.3	0.165	cyto: 5, chlo: 4, pero: 2, cysk_nucl: 2, mito: 1	10	9
TaPHT3;34	TraesCS4B02G190300	Chromosome 4B:413113777-413116803	395	41.8	9.37	38.75	77.04	-0.018	nucl: 4, cyto: 4, mito: 4, chlo: 1, cysk: 1	2	1
TaPHT3;35	TraesCS4B02G193900	Chromosome 4B:416640095-416643649	324	34.8	9.83	39.66	88.27	-0.028	chlo: 4, E.R.: 3, cyto: 2.5, cyto_nucl: 2.5, nucl: 1.5, plas: 1, vacu: 1, golg: 1	2	1
TaPHT3;36	TraesCS4B02G211000	Chromosome 4B:449510245-449513765	335	36.4	9.43	34.5	89.43	-0.01	cyto: 9, chlo: 3, plas: 2	7	6
TaPHT3;37	TraesCS4B02G215600	Chromosome 4B:455025052-455028098	276	29.9	8.39	28.06	87.72	0.241	cyto: 7, E.R.: 3.5, mito: 3, E.R._plas: 2.5	6	5
TaPHT3;38	TraesCS4D02G064000	Chromosome 4D:39403215-39407432	316	34.9	9.72	29.64	80.32	-0.253	cyto: 5, chlo: 3, nucl: 3, plas: 2, mito: 1	11	10
TaPHT3;39	TraesCS4D02G134300	Chromosome 4D:121075082-121078671	304	32.3	9.58	28.93	96.97	0.164	cyto: 5, chlo: 3, cysk_nucl: 2.5, nucl: 2, pero: 2, mito: 1	9	8
TaPHT3;40	TraesCS4D02G191700	Chromosome 4D:335037763-335041220	394	41.6	9.28	38.12	76.75	0.003	nucl: 8, cyto: 4, plas: 1, E.R._vacu: 1	2	1
TaPHT3;41	TraesCS4D02G194800	Chromosome 4D:337518340-337521789	326	34.9	9.83	42.27	86.53	-0.041	cyto: 9, chlo: 2, nucl_plas: 2, nucl: 1.5, plas: 1.5	2	1
TaPHT3;42	TraesCS4D02G211700	Chromosome 4D:364033247-364036117	285	31.1	9.17	29.49	91.37	0.054	chlo: 6, mito: 4, nucl: 3, cyto: 1	7	6
TaPHT3;43	TraesCS4D02G216100	Chromosome 4D:369898661-369901067	314	34.1	8.56	30.41	82.64	0.114	cyto: 7.5, cyto_nucl: 4.5, E.R.: 4, chlo: 1, mito: 1	6	5
TaPHT3;44	TraesCS5A02G236700	Chromosome 5A:452122768-452125017	346	37	9.22	37.14	81.3	0.132	chlo: 13, mito: 1	6	5
TaPHT3;45	TraesCS5A02G246300	Chromosome 5A:459676113-459677084	323	34.1	10.42	41.42	92.51	0.042	cyto: 11, chlo: 1, nucl: 1, extr: 1	1	0
TaPHT3;46	TraesCS5A02G354900	Chromosome 5A:557123796-557126571	326	35	9.38	28.52	87.67	0.15	cyto: 6, chlo: 3, nucl: 2, mito: 2, plas: 1	6	5
TaPHT3;47	TraesCS5A02G392300	Chromosome 5A:588548725-588552987	322	34.9	9.48	24.79	91.74	0.11	chlo: 7.5, chlo_mito: 5, cyto: 2, pero: 2, mito: 1.5, plas: 1	6	5
TaPHT3;48	TraesCS5B02G236300	Chromosome 5B:417338338-417343111	346	37	9.14	34.07	81.59	0.118	chlo: 12, mito: 1, extr: 1	6	5
TaPHT3;49	TraesCS5B02G243600	Chromosome 5B:423900248-423901671	323	34.1	10.42	42.75	92.2	0.039	cyto: 10, chlo: 1, nucl: 1, mito: 1, extr: 1	1	0
TaPHT3;50	TraesCS5B02G357100	Chromosome 5B:536583477-536586739	328	35.2	9.62	31	87.71	0.134	chlo: 6, cyto: 4, nucl: 2, mito: 2	6	5
TaPHT3;51	TraesCS5B02G397100	Chromosome 5B:574903996-574908332	322	34.9	9.55	23.64	91.43	0.091	chlo: 7.5, chlo_mito: 5, cyto: 2, pero: 2, mito: 1.5, plas: 1	6	5
TaPHT3;52	TraesCS5D02G243700	Chromosome 5D:351802361-351804425	343	36.6	9.23	34.53	81.75	0.148	chlo: 14	6	5
TaPHT3;53	TraesCS5D02G252800	Chromosome 5D:358824319-358825732	323	34.1	10.42	41.42	92.82	0.049	cyto: 11, chlo: 1, nucl: 1, extr: 1	1	0
TaPHT3;54	TraesCS5D02G362200	Chromosome 5D:441017142-441019907	326	35.1	9.43	30.69	88.25	0.114	chlo: 6, cyto: 4, mito: 3, nucl: 1	6	5
TaPHT3;55	TraesCS5D02G402100	Chromosome 5D:467772840-467777078	322	34.8	9.55	25.53	92.95	0.105	chlo: 7.5, chlo_mito: 5, pero: 2, mito: 1.5, nucl: 1, cyto: 1, plas: 1	6	5
TaPHT3;56	TraesCS6A02G175100	Chromosome 6A:189919840-189922912	433	46.2	9.56	39.81	85.03	-0.125	chlo: 8, cyto: 3, mito: 3	4	3
TaPHT3;57	TraesCS6A02G331000	Chromosome 6A:563374719-563378591	378	39.5	9.3	42.11	86.08	0.274	E.R.: 4.5, E.R._plas: 3.5, cyto: 3, mito: 3, plas: 1.5, chlo: 1, extr: 1	7	6
TaPHT3;58	TraesCS6B02G210000	Chromosome 6B:276745218-276747653	429	45.9	9.64	40.11	84.24	-0.128	chlo: 8, cyto: 3, mito: 3	4	3
TaPHT3;59	TraesCS6B02G361800	Chromosome 6B:633532903-633536879	377	39.4	9.31	40.23	85.01	0.284	E.R.: 4.5, E.R._plas: 3.5, cyto: 3, mito: 3, plas: 1.5, chlo: 1, extr: 1	6	5
TaPHT3;60	TraesCS6D02G168200	Chromosome 6D:152268889-152271405	429	45.8	9.64	36.71	85.38	-0.105	chlo: 7, mito: 4, cyto: 3	4	3
TaPHT3;61	TraesCS6D02G310300	Chromosome 6D:420390697-420394900	375	39.4	9.36	40.17	86.51	0.267	chlo: 7, E.R.: 3, mito: 2, cyto: 1.5, cyto_nucl: 1.5	6	5
TaPHT3;62	TraesCS7A02G252500	Chromosome 7A:237509756-237511862	368	39.9	9.21	36.34	98.1	0.203	plas: 10, extr: 2, cyto: 1, vacu: 1	6	5
TaPHT3;63	TraesCS7A02G376600	Chromosome 7A:549712923-549721562	520	56.7	5.61	36.75	93.71	-0.075	cyto: 9, chlo: 4, E.R._vacu: 1	4	3
TaPHT3;64	TraesCS7B02G278000	Chromosome 7B:508822061-508830721	515	56.3	5.61	37.11	93.65	-0.086	cyto: 6, chlo: 4, cysk: 3, E.R._vacu: 1	4	3
TaPHT3;65	TraesCS7D02G372900	Chromosome 7D:483274696-483281683	519	56.6	5.61	37.69	93.7	-0.085	cyto: 9, chlo: 4, E.R._vacu: 1	4	3
TaPHT4;1	TraesCS1A02G279300	Chromosome 1A:475309490-475313192	528	55.4	9.82	34.35	99.24	0.583	plas: 5, E.R.: 5, chlo: 3, mito: 1	7	6
TaPHT4;2	TraesCS1A02G330400	Chromosome 1A:518986893-518988201	421	46	9.84	37.51	114.58	0.716	plas: 8, E.R.: 5, chlo: 1	2	1
TaPHT4;3	TraesCS1B02G288300	Chromosome 1B:502636708-502640366	528	55.4	9.82	35.71	97.41	0.561	E.R.: 6, plas: 4, chlo: 3, mito: 1	7	6
TaPHT4;4	TraesCS1B02G344000	Chromosome 1B:572309153-572310461	395	43.2	9.96	37.73	108.78	0.587	plas: 8, E.R.: 3, chlo: 2, mito: 1	3	2
TaPHT4;5	TraesCS1D02G278600	Chromosome 1D:376096828-376100619	529	55.5	9.82	35.95	98.51	0.568	plas: 5, E.R.: 5, chlo: 3, mito: 1	7	6
TaPHT4;6	TraesCS1D02G332800	Chromosome 1D:423057072-423059615	436	47.6	9.9	39.89	113.3	0.669	plas: 8, E.R.: 5, chlo: 1	2	1
TaPHT4;7	TraesCS3A02G190800	Chromosome 3A:239957053-239960591	522	56.6	8.5	44.87	96.38	0.286	chlo: 9, mito: 2, nucl: 1, extr: 1, vacu: 1	10	9
TaPHT4;8	TraesCS3A02G366600	Chromosome 3A:615719371-615723635	518	55.8	10.23	40.35	99.69	0.451	chlo: 10, plas: 3, vacu: 1	8	7
TaPHT4;9	TraesCS3A02G475600	Chromosome 3A:707123714-707126510	436	47.6	9.84	37.56	113.53	0.675	plas: 9, E.R.: 4, chlo: 1	3	2
TaPHT4;10	TraesCS3B02G220200	Chromosome 3B:268054807-268058385	522	56.6	8.03	45.17	97.3	0.298	chlo: 10, nucl: 1, mito: 1, extr: 1, vacu: 1	10	9
TaPHT4;11	TraesCS3B02G398200	Chromosome 3B:628475846-628479714	516	55.6	10.34	44.72	99.9	0.46	chlo: 8, plas: 4, mito: 1, vacu: 1	9	8
TaPHT4;12	TraesCS3B02G519100	Chromosome 3B:762306125-762309180	436	47.6	9.84	37.56	113.76	0.674	plas: 8, E.R.: 5, chlo: 1	2	1
TaPHT4;13	TraesCS3D02G194700	Chromosome 3D:186941209-186946215	522	56.6	8.29	45.13	96.21	0.281	chlo: 8, mito: 2, vacu: 2, nucl: 1, extr: 1	10	9
TaPHT4;14	TraesCS3D02G359500	Chromosome 3D:473459050-473462804	518	55.9	10.45	43.44	99.88	0.46	chlo: 10, plas: 3, vacu: 1	8	7
TaPHT4;15	TraesCS3D02G470900	Chromosome 3D:573118693-573121867	436	47.5	9.82	36.05	113.53	0.676	plas: 9, E.R.: 4, chlo: 1	2	1
TaPHT4;16	TraesCS4A02G311300	Chromosome 4A:603458204-603463050	610	66.2	9.41	51.58	93.03	0.276	plas: 8, chlo: 4, E.R.: 1, pero: 1	11	10
TaPHT4;17	TraesCS4A02G430900	Chromosome 4A:701985008-701987769	538	57.2	9.75	37.32	99.74	0.54	plas: 6, E.R.: 6, chlo: 1, vacu: 1	7	6
TaPHT4;18	TraesCS4B02G003000	Chromosome 4B:1774015-1778545	596	64.5	9.3	50.27	95.87	0.309	plas: 9, E.R.: 2, chlo: 1, vacu: 1, pero: 1	12	11
TaPHT4;19	TraesCS4D02G003100	Chromosome 4D:1376523-1381207	608	66.2	9.4	49.61	92.2	0.237	plas: 9, chlo: 3, E.R.: 1, pero: 1	12	11
TaPHT4;20	TraesCS5A02G357300	Chromosome 5A:559507954-559516356	601	64.2	7.18	52.47	95.44	0.259	plas: 8, chlo: 3, mito: 1, E.R.: 1, pero: 1	15	14
TaPHT4;21	TraesCS5B02G359800	Chromosome 5B:539460745-539469556	542	58.2	5.41	50.82	102.55	0.358	plas: 7, chlo: 5, vacu: 1, pero: 1	15	14
TaPHT4;22	TraesCS5D02G366400	Chromosome 5D:443251382-443260150	550	59.1	5.49	52.97	101.25	0.322	chlo: 6, plas: 6, vacu: 1, pero: 1	15	14
TaPHT5;1	TraesCS2A02G341400	Chromosome 2A:578117661-578122558	513	54.3	9.7	30.92	103.12	0.619	vacu: 11, plas: 2, cyto: 1	4	3
TaPHT5;2	TraesCS2A02G373200	Chromosome 2A:615522856-615527634	537	57.9	5.58	44.49	106.82	0.448	plas: 10, golg: 2, vacu: 1, E.R.: 1	4	3
TaPHT5;3	TraesCS2B02G339100	Chromosome 2B:484591155-484595970	513	54.2	9.83	30.32	103.86	0.638	vacu: 11, plas: 2, cyto: 1	4	3
TaPHT5;4	TraesCS2B02G390300	Chromosome 2B:553978923-553983960	540	58.2	5.58	44.23	106.41	0.451	vacu: 11, plas: 2, cyto: 1	2	1
TaPHT5;5	TraesCS2B02G594000	Chromosome 2B:778832295-778833934	513	53.8	7.09	38.37	118.65	0.669	plas: 10, golg: 2, vacu: 1, E.R.: 1	2	1
TaPHT5;6	TraesCS2D02G319100	Chromosome 2D:409578234-409582840	513	54.2	9.75	29.03	102.94	0.643	vacu: 11, plas: 2, cyto: 1	4	3
TaPHT5;7	TraesCS2D02G369400	Chromosome 2D:473587486-473591533	537	57.9	5.58	44.49	106.44	0.438	plas: 10, golg: 2, vacu: 1, E.R.: 1	2	1
TaPHT5;8	TraesCS3A02G036600	Chromosome 3A:20016371-20020765	554	57.9	9.45	37.67	107.11	0.487	plas: 6, chlo: 5, E.R.: 2, vacu: 1	13	12
TaPHT5;9	TraesCS3B02G047300	Chromosome 3B:23957233-23961672	501	53	8.94	31.9	115.11	0.612	plas: 5, chlo: 3, vacu: 3, E.R.: 2, mito: 1	14	13
TaPHT5;10	TraesCS3D02G043500	Chromosome 3D:16515637-16519820	501	53	9	33.21	114.91	0.611	plas: 5, chlo: 3, vacu: 3, E.R.: 2, mito: 1	15	14
TaPHT5;11	TraesCS5A02G440100	Chromosome 5A:621538571-621540609	505	52.9	9.11	40.48	108	0.564	plas: 5, E.R.: 3, vacu: 2, golg: 2, chlo: 1, pero: 1	2	1
TaPHT5;12	TraesCS7A02G430500	Chromosome 7A:624959142-624961286	473	50	8.47	42.7	112.49	0.729	plas: 6, vacu: 5, golg: 2, E.R.: 1	3	2
TaPHT5;13	TraesCS7D02G422500	Chromosome 7D:542978785-542980693	474	50	8.93	43.64	111.84	0.719	plas: 8, vacu: 3, E.R.: 2, nucl: 1	3	2
TaPHT5;14	TraesCSU02G191400	Chromosome Un:288298461-288302199	477	51.1	8.4	33.41	113.84	0.642	plas: 8, vacu: 4, E.R.: 2	18	17
TaPHO1;H1	TraesCS2A02G399200	Chromosome 2A:652332902-652338994	700	78.2	5.81	36.95	104.33	0.185	nucl: 12, extr: 2	12	11
TaPHO1;H2	TraesCS2B02G417200	Chromosome 2B:596652494-596658889	700	78.2	5.72	36.43	104.19	0.185	nucl: 12, extr: 2	12	11
TaPHO1;H3	TraesCS2D02G396700	Chromosome 2D:507828166-507835364	700	78.2	5.81	36.55	104.33	0.185	nucl: 12, extr: 2	12	11
TaPHO1;H4	TraesCS4A02G425300	Chromosome 4A:697383162-697389856	700	77.5	7	39.36	104.73	0.173	plas: 9, E.R.: 4, chlo: 1	11	10
TaPHO1;H5	TraesCS5A02G062900	Chromosome 5A:68545022-68550262	424	49.8	9.13	43.68	107.81	0.43	plas: 11, vacu: 1, E.R.: 1, golg: 1	13	12
TaPHO1;H6	TraesCS5A02G309800	Chromosome 5A:522056015-522059629	693	76.4	6.07	37.99	105.3	0.173	plas: 11, E.R.: 2, vacu: 1	6	5
TaPHO1;H7	TraesCS5B02G070200	Chromosome 5B:81188693-81193635	424	49.9	9.07	42.51	107.57	0.438	plas: 11, vacu: 1, E.R.: 1, golg: 1	13	12
TaPHO1;H8	TraesCS5B02G310500	Chromosome 5B:492536031-492538938	693	76.2	5.89	38.4	105.44	0.179	plas: 11, E.R.: 2, vacu: 1	6	5
TaPHO1;H9	TraesCS5D02G074100	Chromosome 5D:73393979-73398846	424	49.8	9.13	45.3	107.33	0.432	plas: 11, vacu: 1, E.R.: 1, golg: 1	13	12
TaPHO1;H10	TraesCS5D02G316800	Chromosome 5D:410420325-410422873	694	76.2	5.94	39.76	106.83	0.203	plas: 10, E.R.: 2, vacu: 1, golg: 1	5	4
TaPHO1;H11	TraesCS6A02G257300	Chromosome 6A:479619622-479624617	698	77.5	7.2	34.82	103.09	0.195	plas: 13, vacu: 1	12	11
TaPHO1;H12	TraesCS6A02G379700	Chromosome 6A:600391562-600396764	799	89.8	9.22	36.49	88.55	-0.025	plas: 7, nucl: 2, vacu: 2, E.R.: 2, extr: 1	15	14
TaPHO1;H13	TraesCS6A02G380000	Chromosome 6A:600456507-600462360	799	90.1	9.37	38.2	87.71	-0.062	plas: 7, nucl: 2, vacu: 2, E.R.: 2, extr: 1	15	14
TaPHO1;H14	TraesCS6B02G267800	Chromosome 6B:481400754-481405896	694	77	7.2	35.11	104.67	0.193	plas: 13, vacu: 1	12	11
TaPHO1;H15	TraesCS6B02G418000	Chromosome 6B:690437567-690443540	781	87.9	9.17	36.04	90.56	0.027	vacu: 11, plas: 2, cyto: 1	15	14
TaPHO1;H16	TraesCS6B02G418100	Chromosome 6B:690447513-690452026	778	87.5	9.32	31.63	88.26	-0.027	plas: 8, vacu: 3, E.R.: 2, nucl: 1	14	13
TaPHO1;H17	TraesCS6B02G418600	Chromosome 6B:690732225-690737732	798	90	9.44	38.77	89.04	-0.039	plas: 8, nucl: 2, vacu: 2, extr: 1, E.R.: 1	15	14
TaPHO1;H18	TraesCS6D02G238500	Chromosome 6D:338896570-338901486	694	76.8	7.63	33.38	104.38	0.201	plas: 13, vacu: 1	12	11
TaPHO1;H19	TraesCS6D02G364100	Chromosome 6D:454124979-454130612	790	89.2	9.46	37.76	87.47	-0.055	plas: 8, nucl: 2, vacu: 2, extr: 1, E.R.: 1	15	14
TaPHO1;H20	TraesCS6D02G364200	Chromosome 6D:454213721-454217880	488	56.8	9.52	30.99	89.32	0.18	plas: 10, E.R.: 2, nucl: 1, vacu: 1	12	11
TaPHO1;H21	TraesCS6D02G364300	Chromosome 6D:454221610-454226146	780	88.1	9.17	32.61	91.15	0.013	plas: 8, vacu: 3, E.R.: 3	15	14
TaPHO1;H22	TraesCS6D02G364600	Chromosome 6D:454250034-454255583	800	90.2	9.4	38.53	87.96	-0.049	plas: 8, nucl: 2, vacu: 2, extr: 1, E.R.: 1	15	14
TaPHO1;H23	TraesCS7A02G063700	Chromosome 7A:31873426-31879362	578	64.8	6.63	43.39	97.16	-0.034	plas: 8, E.R.: 4, chlo: 1, cyto: 1	11	10
TaPHO1;H24	TraesCS7A02G231200	Chromosome 7A:201985643-201990646	855	97	8.97	40.81	89.91	-0.092	plas: 10.5, cyto_plas: 6, E.R.: 3	14	13
TaPHO1;H25	TraesCS7A02G356800	Chromosome 7A:522495002-522501818	433	50.7	8.96	44.21	104.67	0.375	plas: 11.5, golg_plas: 7, golg: 1.5, vacu: 1	11	10
TaPHO1;H26	TraesCS7B02G129700	Chromosome 7B:155469830-155479020	810	92.3	9	41.04	90.9	-0.099	10, E.R.: 2, vacu: 1, golg: 1	14	13
TaPHO1;H27	TraesCS7B02G271100	Chromosome 7B:497874976-497883174	390	46.2	9.19	46.1	105.69	0.388	plas: 11.5, golg_plas: 7, golg: 1.5, vacu: 1	14	13
TaPHO1;H28	TraesCS7D02G058400	Chromosome 7D:31428556-31435755	716	79.3	7.83	40.17	103.76	0.148	plas: 8, E.R.: 5, chlo: 1	12	11
TaPHO1;H29	TraesCS7D02G231300	Chromosome 7D:192370132-192375071	855	97.1	8.99	41.16	89.89	-0.078	plas: 11.5, cyto_plas: 6.5, E.R.: 2	14	13
TaPHO1;H30	TraesCS7D02G365900	Chromosome 7D:473617760-473624444	397	46.6	8.95	46.19	105.57	0.419	plas: 12, vacu: 1, golg: 1	14	13
Note: pI: isoelectric point; GRAVY: grand average of hydropathicity; plas: Plasma membrane; vacu: Vacuole; extr: Extracell matrix; golg: Golgiapparatus; cyto: Cytoplasm; E.R: Endoplasmic reticulum; chlo: chloroplast; nucl: nucleus; mito: mitochondrion; pero: Peroxisome; cysk: Cytoplasmic vesicles and sxtaskeletan.

## Sheet: Table S5
Table S5. Abbreviated list of cis-acting components
Cis-acting elements	Functions of cis-acting elements	Gene type	Gene number
LTR	cis-acting element involved in low-temperature responsiveness	95	153
TCA-element	cis-acting element involved in salicylic acid responsiveness	70	92
ABRE	cis-acting element involved in the abscisic acid responsiveness	172	714
ARE	cis-acting regulatory element involved in seed-specific regulation	164	397
CAAT-box	cis-acting regulatory element related to meristem expression	180	1986
TATA-box	core promoter element around -30 of transcription start	179	3179
GARE-motif	gibberellin-responsive element	85	124
GA-motif	part of a light responsive element	165	295
PIBS	Prediction of phosphorus hunger response	92	171
TC-rich repeats	cis-acting element involved in defense and stress responsiveness	35	35
GT1-motif	light responsive element	81	159
W box	WRKY binding site	113	174
TATC-box	cis-acting element involved in gibberellin-responsiveness	21	21
MBS	MYB binding site involved in drought-inducibility	97	159
CAG-motif	part of a light response element	6	6
AE-box	part of a module for light response	38	42
P-box	gibberellin-responsive element and part of a light responsive element	2	2

## Sheet: Table S6
Table S6. Collinealrity analysis of Triticum aestivum between two plant species including Arabidopsis thaliana and Hordeum vulgare
Triticum aestivum	Triticum aestivum	Triticum aestivum	Arabidopsis thaliana	Triticum aestivum	Hordeum vulgare
TaPHT1;1	TaPHT1;3	TaPHT3;27	At-AT3G53940.1	TaPHT1;2	Hv-HORVU.MOREX.r3.2HG0101660.1
TaPHT1;2	TaPHT1;4	TaPHT3;27	At-AT3G55640.1	TaPHT1;3	Hv-HORVU.MOREX.r3.2HG0101660.1
TaPHT1;3	TaPHT1;4	TaPHT3;29	At-AT1G07030.1	TaPHT1;4	Hv-HORVU.MOREX.r3.2HG0101660.1
TaPHT1;6	TaPHT1;18	TaPHT3;34	At-AT1G07030.1	TaPHT1;6	Hv-HORVU.MOREX.r3.4HG0332850.1
TaPHT1;6	TaPHT1;24	TaPHT3;34	At-AT2G30160.1	TaPHT1;7	Hv-HORVU.MOREX.r3.5HG0529600.1
TaPHT1;7	TaPHT1;32	TaPHT3;36	At-AT3G53940.1	TaPHT1;9	Hv-HORVU.MOREX.r3.4HG0408470.1
TaPHT1;7	TaPHT1;35	TaPHT3;36	At-AT3G55640.1	TaPHT1;18	Hv-HORVU.MOREX.r3.4HG0332850.1
TaPHT1;9	TaPHT1;19	TaPHT3;40	At-AT1G07030.1	TaPHT1;19	Hv-HORVU.MOREX.r3.4HG0408470.1
TaPHT1;9	TaPHT1;25	TaPHT3;40	At-AT2G30160.1	TaPHT1;20	Hv-HORVU.MOREX.r3.4HG0408490.1
TaPHT1;10	TaPHT1;20	TaPHT3;45	At-AT2G22500.1	TaPHT1;20	Hv-HORVU.MOREX.r3.4HG0411330.1
TaPHT1;10	TaPHT1;26	TaPHT3;53	At-AT2G22500.1	TaPHT1;23	Hv-HORVU.MOREX.r3.4HG0408810.1
TaPHT1;14	TaPHT1;40	TaPHT3;58	At-AT4G32400.1	TaPHT1;24	Hv-HORVU.MOREX.r3.4HG0332850.1
TaPHT1;14	TaPHT1;44	TaPHT3;60	At-AT4G32400.1	TaPHT1;25	Hv-HORVU.MOREX.r3.4HG0408470.1
TaPHT1;18	TaPHT1;24	TaPHT4;1	At-AT2G38060.2	TaPHT1;26	Hv-HORVU.MOREX.r3.4HG0408490.1
TaPHT1;19	TaPHT1;25	TaPHT4;3	At-AT2G38060.2	TaPHT1;26	Hv-HORVU.MOREX.r3.4HG0411330.1
TaPHT1;20	TaPHT1;26	TaPHT4;5	At-AT2G38060.2	TaPHT1;28	Hv-HORVU.MOREX.r3.4HG0408810.1
TaPHT1;23	TaPHT1;28	TaPHT4;8	At-AT2G38060.2	TaPHT1;29	Hv-HORVU.MOREX.r3.5HG0523050.1
TaPHT1;23	TaPHT1;30	TaPHT4;8	At-AT3G46980.4	TaPHT1;30	Hv-HORVU.MOREX.r3.4HG0408810.1
TaPHT1;28	TaPHT1;30	TaPHT4;11	At-AT2G29650.1	TaPHT1;31	Hv-HORVU.MOREX.r3.5HG0523050.1
TaPHT1;29	TaPHT1;31	TaPHT4;11	At-AT2G38060.2	TaPHT1;34	Hv-HORVU.MOREX.r3.5HG0523050.1
TaPHT1;29	TaPHT1;34	TaPHT4;11	At-AT3G46980.4	TaPHT1;35	Hv-HORVU.MOREX.r3.5HG0529600.1
TaPHT1;31	TaPHT1;34	TaPHT4;14	At-AT2G38060.2	TaPHT1;37	Hv-HORVU.MOREX.r3.6HG0596450.1
TaPHT1;37	TaPHT1;38	TaPHT4;14	At-AT3G46980.4	TaPHT1;38	Hv-HORVU.MOREX.r3.6HG0596450.1
TaPHT1;37	TaPHT1;39	TaPHO1;H2	At-AT1G63010.5	TaPHT1;39	Hv-HORVU.MOREX.r3.6HG0596450.1
TaPHT1;38	TaPHT1;39	TaPHO1;H11	At-AT1G63010.5	TaPHT1;41	Hv-HORVU.MOREX.r3.7HG0675560.1
TaPHT1;40	TaPHT1;44			TaPHT1;45	Hv-HORVU.MOREX.r3.7HG0675560.1
TaPHT1;41	TaPHT1;42			TaPHT2;1	Hv-HORVU.MOREX.r3.6HG0590620.1
TaPHT1;41	TaPHT1;45			TaPHT3;1	Hv-HORVU.MOREX.r3.1HG0027030.1
TaPHT1;42	TaPHT1;45			TaPHT3;2	Hv-HORVU.MOREX.r3.1HG0093030.1
TaPHT2;1	TaPHT2;2			TaPHT3;3	Hv-HORVU.MOREX.r3.1HG0027030.1
TaPHT2;1	TaPHT2;3			TaPHT3;4	Hv-HORVU.MOREX.r3.1HG0093030.1
TaPHT2;2	TaPHT2;3			TaPHT3;5	Hv-HORVU.MOREX.r3.1HG0027030.1
TaPHT3;1	TaPHT3;3			TaPHT3;6	Hv-HORVU.MOREX.r3.1HG0093030.1
TaPHT3;1	TaPHT3;5			TaPHT3;7	Hv-HORVU.MOREX.r3.2HG0171930.1
TaPHT3;2	TaPHT3;4			TaPHT3;10	Hv-HORVU.MOREX.r3.2HG0171930.1
TaPHT3;2	TaPHT3;6			TaPHT3;11	Hv-HORVU.MOREX.r3.2HG0171980.1
TaPHT3;3	TaPHT3;5			TaPHT3;12	Hv-HORVU.MOREX.r3.3HG0228670.1
TaPHT3;4	TaPHT3;6			TaPHT3;13	Hv-HORVU.MOREX.r3.3HG0260920.1
TaPHT3;7	TaPHT3;10			TaPHT3;14	Hv-HORVU.MOREX.r3.3HG0261410.2
TaPHT3;8	TaPHT3;11			TaPHT3;15	Hv-HORVU.MOREX.r3.3HG0313810.1
TaPHT3;12	TaPHT3;17			TaPHT3;17	Hv-HORVU.MOREX.r3.3HG0228670.1
TaPHT3;12	TaPHT3;22			TaPHT3;20	Hv-HORVU.MOREX.r3.3HG0313810.1
TaPHT3;13	TaPHT3;24			TaPHT3;21	Hv-HORVU.MOREX.r3.3HG0325760.1
TaPHT3;14	TaPHT3;18			TaPHT3;22	Hv-HORVU.MOREX.r3.3HG0228670.1
TaPHT3;14	TaPHT3;23			TaPHT3;23	Hv-HORVU.MOREX.r3.3HG0261410.2
TaPHT3;15	TaPHT3;20			TaPHT3;25	Hv-HORVU.MOREX.r3.3HG0313810.1
TaPHT3;15	TaPHT3;25			TaPHT3;27	Hv-HORVU.MOREX.r3.4HG0389210.1
TaPHT3;17	TaPHT3;22			TaPHT3;28	Hv-HORVU.MOREX.r3.4HG0384640.1
TaPHT3;18	TaPHT3;23			TaPHT3;29	Hv-HORVU.MOREX.r3.4HG0383910.1
TaPHT3;19	TaPHT3;24			TaPHT3;30	Hv-HORVU.MOREX.r3.4HG0357310.1
TaPHT3;20	TaPHT3;25			TaPHT3;31	Hv-HORVU.MOREX.r3.4HG0340070.1
TaPHT3;27	TaPHT3;36			TaPHT3;32	Hv-HORVU.MOREX.r3.4HG0340070.1
TaPHT3;27	TaPHT3;42			TaPHT3;33	Hv-HORVU.MOREX.r3.4HG0357310.1
TaPHT3;28	TaPHT3;35			TaPHT3;34	Hv-HORVU.MOREX.r3.4HG0383910.1
TaPHT3;28	TaPHT3;41			TaPHT3;35	Hv-HORVU.MOREX.r3.4HG0384640.1
TaPHT3;29	TaPHT3;34			TaPHT3;36	Hv-HORVU.MOREX.r3.4HG0389210.1
TaPHT3;29	TaPHT3;40			TaPHT3;38	Hv-HORVU.MOREX.r3.4HG0340070.1
TaPHT3;30	TaPHT3;33			TaPHT3;39	Hv-HORVU.MOREX.r3.4HG0357310.1
TaPHT3;30	TaPHT3;39			TaPHT3;40	Hv-HORVU.MOREX.r3.4HG0383910.1
TaPHT3;31	TaPHT3;32			TaPHT3;41	Hv-HORVU.MOREX.r3.4HG0384640.1
TaPHT3;31	TaPHT3;38			TaPHT3;44	Hv-HORVU.MOREX.r3.5HG0486200.1
TaPHT3;32	TaPHT3;38			TaPHT3;45	Hv-HORVU.MOREX.r3.5HG0487680.1
TaPHT3;33	TaPHT3;39			TaPHT3;46	Hv-HORVU.MOREX.r3.5HG0504320.1
TaPHT3;34	TaPHT3;40			TaPHT3;47	Hv-HORVU.MOREX.r3.5HG0511420.1
TaPHT3;35	TaPHT3;41			TaPHT3;49	Hv-HORVU.MOREX.r3.5HG0487680.1
TaPHT3;36	TaPHT3;42			TaPHT3;50	Hv-HORVU.MOREX.r3.5HG0504320.1
TaPHT3;44	TaPHT3;48			TaPHT3;51	Hv-HORVU.MOREX.r3.5HG0511420.1
TaPHT3;44	TaPHT3;52			TaPHT3;52	Hv-HORVU.MOREX.r3.5HG0486200.1
TaPHT3;44	TaPHT3;57			TaPHT3;52	Hv-HORVU.MOREX.r3.6HG0619360.1
TaPHT3;44	TaPHT3;59			TaPHT3;53	Hv-HORVU.MOREX.r3.5HG0487680.1
TaPHT3;44	TaPHT3;61			TaPHT3;54	Hv-HORVU.MOREX.r3.5HG0504320.1
TaPHT3;45	TaPHT3;49			TaPHT3;55	Hv-HORVU.MOREX.r3.5HG0511420.1
TaPHT3;45	TaPHT3;53			TaPHT3;56	Hv-HORVU.MOREX.r3.6HG0578050.1
TaPHT3;46	TaPHT3;50			TaPHT3;57	Hv-HORVU.MOREX.r3.5HG0486200.1
TaPHT3;46	TaPHT3;54			TaPHT3;57	Hv-HORVU.MOREX.r3.6HG0619360.1
TaPHT3;47	TaPHT3;51			TaPHT3;58	Hv-HORVU.MOREX.r3.6HG0578050.1
TaPHT3;47	TaPHT3;55			TaPHT3;59	Hv-HORVU.MOREX.r3.5HG0486200.1
TaPHT3;49	TaPHT3;53			TaPHT3;59	Hv-HORVU.MOREX.r3.6HG0619360.1
TaPHT3;50	TaPHT3;54			TaPHT3;60	Hv-HORVU.MOREX.r3.6HG0578050.1
TaPHT3;51	TaPHT3;55			TaPHT3;61	Hv-HORVU.MOREX.r3.5HG0486200.1
TaPHT3;52	TaPHT3;57			TaPHT3;61	Hv-HORVU.MOREX.r3.6HG0619360.1
TaPHT3;52	TaPHT3;59			TaPHT3;62	Hv-HORVU.MOREX.r3.5HG0492160.1
TaPHT3;52	TaPHT3;61			TaPHT3;63	Hv-HORVU.MOREX.r3.7HG0719740.1
TaPHT3;56	TaPHT3;58			TaPHT3;64	Hv-HORVU.MOREX.r3.7HG0719740.1
TaPHT3;56	TaPHT3;60			TaPHT3;65	Hv-HORVU.MOREX.r3.7HG0719740.1
TaPHT3;57	TaPHT3;59			TaPHT4;1	Hv-HORVU.MOREX.r3.1HG0074210.1
TaPHT3;57	TaPHT3;61			TaPHT4;1	Hv-HORVU.MOREX.r3.3HG0301710.1
TaPHT3;58	TaPHT3;60			TaPHT4;2	Hv-HORVU.MOREX.r3.1HG0078230.1
TaPHT3;59	TaPHT3;61			TaPHT4;3	Hv-HORVU.MOREX.r3.1HG0074210.1
TaPHT3;63	TaPHT3;64			TaPHT4;3	Hv-HORVU.MOREX.r3.3HG0301710.1
TaPHT3;63	TaPHT3;65			TaPHT4;4	Hv-HORVU.MOREX.r3.1HG0078230.1
TaPHT3;64	TaPHT3;65			TaPHT4;5	Hv-HORVU.MOREX.r3.1HG0074210.1
TaPHT4;1	TaPHT4;3			TaPHT4;5	Hv-HORVU.MOREX.r3.3HG0301710.1
TaPHT4;1	TaPHT4;5			TaPHT4;6	Hv-HORVU.MOREX.r3.1HG0078230.1
TaPHT4;1	TaPHT4;8			TaPHT4;8	Hv-HORVU.MOREX.r3.1HG0074210.1
TaPHT4;1	TaPHT4;11			TaPHT4;8	Hv-HORVU.MOREX.r3.3HG0301710.1
TaPHT4;1	TaPHT4;14			TaPHT4;9	Hv-HORVU.MOREX.r3.3HG0317300.1
TaPHT4;2	TaPHT4;4			TaPHT4;11	Hv-HORVU.MOREX.r3.1HG0074210.1
TaPHT4;2	TaPHT4;6			TaPHT4;11	Hv-HORVU.MOREX.r3.3HG0301710.1
TaPHT4;3	TaPHT4;5			TaPHT4;12	Hv-HORVU.MOREX.r3.3HG0317300.1
TaPHT4;3	TaPHT4;8			TaPHT4;13	Hv-HORVU.MOREX.r3.3HG0260350.2
TaPHT4;3	TaPHT4;11			TaPHT4;14	Hv-HORVU.MOREX.r3.1HG0074210.1
TaPHT4;3	TaPHT4;14			TaPHT4;14	Hv-HORVU.MOREX.r3.3HG0301710.1
TaPHT4;4	TaPHT4;6			TaPHT4;15	Hv-HORVU.MOREX.r3.3HG0317300.1
TaPHT4;5	TaPHT4;8			TaPHT4;16	Hv-HORVU.MOREX.r3.4HG0331640.1
TaPHT4;5	TaPHT4;11			TaPHT4;18	Hv-HORVU.MOREX.r3.4HG0331640.1
TaPHT4;5	TaPHT4;14			TaPHT4;19	Hv-HORVU.MOREX.r3.4HG0331640.1
TaPHT4;7	TaPHT4;10			TaPHT5;2	Hv-HORVU.MOREX.r3.2HG0183740.1
TaPHT4;8	TaPHT4;11			TaPHT5;4	Hv-HORVU.MOREX.r3.2HG0183740.1
TaPHT4;8	TaPHT4;14			TaPHT5;7	Hv-HORVU.MOREX.r3.2HG0183740.1
TaPHT4;9	TaPHT4;12			TaPHT5;8	Hv-HORVU.MOREX.r3.3HG0225770.2
TaPHT4;9	TaPHT4;15			TaPHT5;11	Hv-HORVU.MOREX.r3.5HG0519400.1
TaPHT4;10	TaPHT4;13			TaPHT5;12	Hv-HORVU.MOREX.r3.7HG0729290.1
TaPHT4;11	TaPHT4;14			TaPHT5;13	Hv-HORVU.MOREX.r3.7HG0729290.1
TaPHT4;12	TaPHT4;15			TaPHO1;H1	Hv-HORVU.MOREX.r3.2HG0186870.1
TaPHT4;16	TaPHT4;18			TaPHO1;H1	Hv-HORVU.MOREX.r3.6HG0603790.1
TaPHT4;16	TaPHT4;19			TaPHO1;H2	Hv-HORVU.MOREX.r3.2HG0186870.1
TaPHT4;18	TaPHT4;19			TaPHO1;H2	Hv-HORVU.MOREX.r3.6HG0603790.1
TaPHT4;20	TaPHT4;21			TaPHO1;H3	Hv-HORVU.MOREX.r3.2HG0186870.1
TaPHT4;20	TaPHT4;22			TaPHO1;H3	Hv-HORVU.MOREX.r3.6HG0603790.1
TaPHT4;21	TaPHT4;22			TaPHO1;H4	Hv-HORVU.MOREX.r3.7HG0643690.1
TaPHT5;2	TaPHT5;4			TaPHO1;H5	Hv-HORVU.MOREX.r3.5HG0436990.1
TaPHT5;2	TaPHT5;7			TaPHO1;H6	Hv-HORVU.MOREX.r3.5HG0497490.1
TaPHT5;4	TaPHT5;7			TaPHO1;H7	Hv-HORVU.MOREX.r3.5HG0436990.1
TaPHT5;8	TaPHT5;9			TaPHO1;H8	Hv-HORVU.MOREX.r3.5HG0497490.1
TaPHT5;8	TaPHT5;10			TaPHO1;H9	Hv-HORVU.MOREX.r3.5HG0436990.1
TaPHT5;12	TaPHT5;13			TaPHT1;10	Hv-HORVU.MOREX.r3.4HG0408490.1
TaPHO1;H1	TaPHO1;H2			TaPHO1;H10	Hv-HORVU.MOREX.r3.5HG0497490.1
TaPHO1;H1	TaPHO1;H3			TaPHO1;H11	Hv-HORVU.MOREX.r3.2HG0186870.1
TaPHO1;H1	TaPHO1;H11			TaPHO1;H11	Hv-HORVU.MOREX.r3.6HG0603790.1
TaPHO1;H1	TaPHO1;H14			TaPHO1;H12	Hv-HORVU.MOREX.r3.6HG0627940.1
TaPHO1;H1	TaPHO1;H18			TaPHO1;H14	Hv-HORVU.MOREX.r3.2HG0186870.1
TaPHO1;H2	TaPHO1;H3			TaPHO1;H14	Hv-HORVU.MOREX.r3.6HG0603790.1
TaPHO1;H2	TaPHO1;H11			TaPHO1;H15	Hv-HORVU.MOREX.r3.6HG0627940.1
TaPHO1;H2	TaPHO1;H14			TaPHO1;H18	Hv-HORVU.MOREX.r3.2HG0186870.1
TaPHO1;H2	TaPHO1;H18			TaPHO1;H18	Hv-HORVU.MOREX.r3.6HG0603790.1
TaPHO1;H3	TaPHO1;H11			TaPHO1;H19	Hv-HORVU.MOREX.r3.6HG0627940.1
TaPHO1;H3	TaPHO1;H14			TaPHO1;H24	Hv-HORVU.MOREX.r3.7HG0676420.1
TaPHO1;H3	TaPHO1;H18			TaPHO1;H25	Hv-HORVU.MOREX.r3.7HG0718050.1
TaPHO1;H4	TaPHO1;H23			TaPHO1;H26	Hv-HORVU.MOREX.r3.7HG0676420.1
TaPHO1;H4	TaPHO1;H28			TaPHO1;H28	Hv-HORVU.MOREX.r3.7HG0643690.1
TaPHO1;H5	TaPHO1;H7			TaPHO1;H29	Hv-HORVU.MOREX.r3.7HG0676420.1
TaPHO1;H5	TaPHO1;H9
TaPHO1;H6	TaPHO1;H8
TaPHO1;H6	TaPHO1;H10
TaPHO1;H7	TaPHO1;H9
TaPHO1;H8	TaPHO1;H10
TaPHO1;H11	TaPHO1;H14
TaPHO1;H11	TaPHO1;H18
TaPHO1;H12	TaPHO1;H15
TaPHO1;H12	TaPHO1;H19
TaPHO1;H14	TaPHO1;H18
TaPHO1;H15	TaPHO1;H19
TaPHO1;H23	TaPHO1;H28
TaPHO1;H24	TaPHO1;H26
TaPHO1;H24	TaPHO1;H29
TaPHO1;H25	TaPHO1;H27
TaPHO1;H25	TaPHO1;H30
TaPHO1;H26	TaPHO1;H29

## Sheet: Table S7
Table S7. LSD values of TaPHT family genes at root and shoot
Gene	LSD of Root	LSD of Shoot
TaPHT1;32	1.689	0.0346
TaPHT1;33	2.015	0.03193
TaPHT1;35	2.798	0.03715
TaPHT1;36	3.246	0.1535
TaPHT2;1	0.1988	2.486
TaPHT2;2	0.07489	1.978
TaPHT2;3	0.1399	1.784
TaPHT3;9	0.1982	0.2474
TaPHT3;30	0.03145	0.1279
TaPHT3;31	0.10087	0.215
TaPHT3;33	0.10455	0.03662
TaPHT3;36	0.09406	2.518
TaPHT3;39	0.02328	0.08808
TaPHT4;7	0.1297	0.1266
TaPHT4;10	2.423	0.313
TaPHT4;13	1.719	0.3541
TaPHT4;20	0.1721	1.444
TaPHT4;22	0.04434	0.4231
TaPHT5;2	0.4726	0.1398
TaPHT5;4	0.1837	0.2094
TaPHT5;7	0.1526	0.4586
TaPHT5;9	0.2334	0.1169
TaPHO1;H11	1.701	1.223
TaPHO1;H13	0.167	0.1397
TaPHO1;H17	0.1362	0.1637
